# Supplementary material for: Dietary Fiber Intake Regulates Intestinal Microflora and Inhibits Ovalbumin-Induced Allergic Airway Inflammation in a Mouse Model
Source: PLoS One. 2016 Feb 12;11(2):e0147778. doi: 10.1371/journal.pone.0147778 (PMC4752249; doi:10.1371/journal.pone.0147778)
Supplement: S1 File — Table A, Absolute numbers of inflammatory cells in 1.2 ml of NALF and BALF at 24 h after final challenge. Table B, Absolute numbers of inflammatory cells in 1.2 ml of NALF and BALF at 24 h after final challenge.Table C, Eosinophil inflammation assessed with hematoxylin and eosin (HE)-stained tissue sections of the nasal mucosa and lung. Table D, Goblet cell metaplasia in alcian blue-periodic acid Stiff (AB-PAS)-stained tissue sections of the nasal mucosa and lung. Table E, Altered serum OVA-specific IgE levels Table F, Altered levels of cytokines IL-4, IL-10 and IFN-γ in NALF and BALF. Table G, Dietary fiber modulates microbial community structure. Table H, Dietary fiber facilitates the growth and proliferation of probiotic bacteria. (XLSX) [file pone.0147778.s001.xlsx]

## Sheet: Sheet1
	The major experimental data.
Table A pertains to Fig2	Altered allergic response
	The Mean	Control	Low-fiber	AAD	Pectin	Cellulose
	Nose rubbing	1.8	24.62	21.5	8.6	12.2
	Sneezing	2.375	26.0833	23.02	8.1	11.8
Table B pertains to Fig3	Absolute numbers of inflammatory cells in 1.2 ml of NALF and BALF at 24 h after final challenge
Lung	The Mean	Control	Low-fiber	AAD	Pectin	Cellulose
	Totalcell	5.75	35.5	29.52	11.61	16.01
	eosinophil	0.711	12.92	10.03	3.425	5.43437
Nose	The Mean	Control	Low-fiber	AAD	Pectin	Cellulose
	Totalcell	1.26667	17.253	14.621	5.015	8.56667
	eosinophil	0.422917	5.65313	4.40625	1.52469	2.46225
Table C pertains to Fig4	Eosinophil inflammation assessed with hematoxylin and eosin (HE)-stained tissue sections of the nasal mucosa and lung.
	The Mean	Control	Low-fiber	AAD	Pectin	Cellulose
HE	Nose	2.41	79.8	70.42	10.47	24.4
	Lung	0.52	2.76	2.32	0.14	0.915
Table D pertains to Fig5	Goblet cell metaplasia in alcian blue-periodic acid Stiff (AB-PAS)-stained tissue sections of the nasal mucosa and lung
AB-PAS	The Mean	Control	Low-fiber	AAD	Pectin	Cellulose
	Nose	2.04	65.4286	55.4	10.12	18.1667
	Lung	1.125	81.8333	71.5	10.25	24.2
Table E pertains to Fig6	Altered serum OVA-specific IgE levels.
Interleukin	The Mean	Low-fiber	AAD	Pectin	Cellulose	Normal
	IL-4	19.0698	16.7405	13.3141	15.207	0.934425
NALF	IFN-y	25.005	25.2251	37.4618	37.2451
	il-10	240.524	238.554	307.569	363.783
	The Mean	Low-fiber	AAD	Pectin	Cellulose	Normal
	IL-4	39.5302	39.2551	25.8472	28.064	7.17929
BALF	IFN-y	29.3814	30.1399	35.9549	33.998
	il-10	525.107	513.574	566.845	621.763
Table F pertains to Fig7	Altered levels of cytokines IL-4, IL-10 and IFN-γ in NALF (A) and BALF (B)
	The Mean	Normal	Low-fiber	ADD	Pectin	Cellulose
	OVA	2.03893	136.275	102.082	10.2418	31.7258
Table G pertains to Fig8	Dietary fiber modulates microbial community structure
	The Mean	ADD	Pectin	Cellulose
	Firmicutes	1	0.568627	0.734867
	Bacteroidetes	1	1.37564	1.40264
	Actinobacteria	1	9.71044	4.83097
	Proteobacteria	1	0.697838	0.386643
Table H pertains to Fig9	Dietary fiber facilitates the growth and proliferation of probiotic bacteria
	The Mean	ADD	Pectin	Cellulose
	lactobacillus	1	3.31345	6.00362
	bifidobacterium	1	2.91973	1.69219
	enterococcus	1	0.299658	0.772391
	Escherichia	1	5.75461	8.55687
